# Supplementary material for: 2D Hexagonal Boron Nitride (h-BN) and 1D Boron Nitride Nanotubes (BNNTs): Distinct Effects at the Cellular Level in Fish Cell Lines
Source: J Xenobiot. 2025 Jun 24;15(4):97. doi: 10.3390/jox15040097 (PMC12286044; doi:10.3390/jox15040097)
Supplement: Supplementary file 1 [file jox-15-00097-s001.zip]

Archive with 1 entries (1 files):
- jox-3609395-supplementary.pdf
